# Supplementary material for: Identification and immunological characterization of endoplasmic reticulum stress-related molecular subtypes in bronchopulmonary dysplasia based on machine learning
Source: Front Physiol. 2023 Jan 9;13:1084650. doi: 10.3389/fphys.2022.1084650 (PMC9868568; doi:10.3389/fphys.2022.1084650)
Supplement: Supplementary file 2 [file Table1.XLSX]

## Sheet: Sheet2
Table S1. List of 260 ERSGs
ABCA7
ABL1
AGR2
AIFM1
ALOX15
ALOX5
AMFR
ANKS4B
ANKZF1
APAF1
AQP11
ATF3
ATF4
ATF6
ATF6B
ATG10
ATP2A1
ATP2A2
ATP2A3
ATXN3
AUP1
BAG6
BAK1
BAX
BBC3
BCAP31
BCL2
BCL2L1
BCL2L11
BFAR
BHLHA15
BOK
BRSK2
CALR
CALR3
CANX
CASP4
CAV1
CCDC47
CCND1
CDK5RAP3
CEBPB
CERT1
CFTR
CHAC1
CLGN
CLU
COPS5
CREB3
CREB3L1
CREB3L2
CREB3L3
CREB3L4
CREBZF
CTH
CXCL8
DAB2IP
DDIT3
DDRGK1
DDX3X
DERL1
DERL2
DERL3
DNAJB12
DNAJB14
DNAJB2
DNAJB9
DNAJC10
DNAJC18
DNAJC3
ECPAS
EDEM1
EDEM2
EDEM3
EIF2AK2
EIF2AK3
EIF2AK4
EIF2B5
EIF2S1
EIF4G1
ELAVL4
EP300
ERLEC1
ERLIN1
ERLIN2
ERMP1
ERN1
ERN2
ERO1A
ERP27
ERP29
ERP44
FAF1
FAF2
FAM8A1
FBXO17
FBXO2
FBXO27
FBXO44
FBXO6
FCGR2B
FGF21
FICD
FLOT1
FOXRED2
GET4
GORASP2
GRINA
GSK3B
HERPUD1
HERPUD2
HM13
HSP90B1
HSPA1A
HSPA5
HYOU1
ITPR1
JKAMP
JUN
LPCAT3
LRRK2
MAGEA3
MAN1A1
MAN1B1
MANF
MAP3K5
MARCHF6
MARCKS
MBTPS1
MBTPS2
MIR199A1
MIR200C
NCCRP1
NCK1
NCK2
NFE2L2
NGLY1
NHLRC1
NIBAN1
NPLOC4
NR1H2
NR1H3
NRBF2
NUPR1
OPA1
OS9
P4HB
PARK7
PARP16
PDIA2
PDIA3
PDIA4
PDIA6
PDX1
PIGBOS1
PIK3R1
PIK3R2
PLA2G6
PMAIP1
PML
PPP1R15A
PPP1R15B
PPP2CB
PRKN
PSMC6
PTPN1
PTPN2
QRICH1
RACK1
RASGRF1
RASGRF2
RCN3
RHBDD1
RHBDD2
RNF103
RNF121
RNF139
RNF175
RNF183
RNF185
RNF186
RNF5
RNFT1
RNFT2
SCAMP5
SDF2L1
SEC16A
SEC61B
SEL1L
SEL1L2
SELENOK
SELENOS
SERINC3
SERP1
SERP2
SESN2
SGTA
SGTB
SIRT1
SRPX
STC2
STT3B
STUB1
SVIP
SYVN1
TBL2
THBS1
THBS4
TMBIM6
TMCO1
TMED2
TMEM117
TMEM129
TMEM259
TMEM33
TMEM67
TMTC3
TMTC4
TMUB1
TMUB2
TMX1
TNFRSF10B
TOR1A
TP53
TRAF2
TRIB3
TRIM13
TRIM25
TTC23L
TXNDC12
UBA5
UBAC2
UBE2G2
UBE2J1
UBE2J2
UBE4A
UBE4B
UBQLN1
UBQLN2
UBXN1
UBXN10
UBXN4
UBXN6
UBXN8
UFC1
UFD1
UFL1
UFM1
UGGT1
UGGT2
UMOD
USP13
USP14
USP19
USP25
VAPB
VCP
WFS1
XBP1
YOD1
